# Supplementary material for: Exploring Host Resistance against Chilli Leaf Curl Disease in a Tolerant Chilli Genotype
Source: Plants (Basel). 2024 Jun 14;13(12):1647. doi: 10.3390/plants13121647 (PMC11207214; doi:10.3390/plants13121647)
Supplement: Supplementary file 1 [file plants-13-01647-s001.zip]

Archive with 1 entries (1 files):
- plants-2975055-supplementary.pdf
